# Supplementary material for: Microenvironmental Traits of Classical Hodgkin’s Lymphoma in Adolescents and Their Prognostic Impact
Source: Cancers (Basel). 2024 Dec 18;16(24):4210. doi: 10.3390/cancers16244210 (PMC11674618; doi:10.3390/cancers16244210)
Supplement: Supplementary file 1 [file cancers-16-04210-s001.zip]

Archive with 1 entries (1 files):
- cancers-3341000-supplementary.pdf
